# Supplementary material for: Polymorphisms in the ACE I/D (rs4646994) and ACE2 G8790A (rs2285666) in Young Children Living in the Amazon Region and SARS-CoV-2 Infection
Source: Trop Med Infect Dis. 2024 Nov 7;9(11):270. doi: 10.3390/tropicalmed9110270 (PMC11598624; doi:10.3390/tropicalmed9110270)
Supplement: Supplementary file 1 [file tropicalmed-09-00270-s001.zip]

Archive with 1 entries (1 files):
- tropicalmed-3194239-supplementary.pdf
